# Supplementary material for: Bone Health in Patients with Rheumatoid Arthritis in Bahrain
Source: Medicina (Kaunas). 2024 Dec 18;60(12):2078. doi: 10.3390/medicina60122078 (PMC11678244; doi:10.3390/medicina60122078)
Supplement: Supplementary file 1 [file medicina-60-02078-s001.zip]

Archive with 2 entries (2 files):
- Supplementary Material Table S1.docx
- Supplementary Material Table S2.docx
